# Supplementary material for: “Secreted in Xylem” Genes (SIX Genes): Relationship to the Aggressiveness of Fusarium oxysporum f. sp. albedinis
Source: Plants (Basel). 2025 Jun 5;14(11):1721. doi: 10.3390/plants14111721 (PMC12158221; doi:10.3390/plants14111721)
Supplement: Supplementary file 1 [file plants-14-01721-s001.zip]

Archive with 1 entries (1 files):
- plants-3600858-supplementary.pdf
